# Supplementary material for: Early postnatal exposure to isoflurane causes cognitive deficits and disrupts development of newborn hippocampal neurons via activation of the mTOR pathway
Source: PLoS Biol. 2017 Jul 6;15(7):e2001246. doi: 10.1371/journal.pbio.2001246 (PMC5500005; doi:10.1371/journal.pbio.2001246)
Supplement: S1 Data — Cited in figure legends in manuscript. (XLSX) [file pbio.2001246.s008.xlsx]

## Sheet: Fig1 E
P30 Contrl			P30 iso
P30 Contrl animal 1	169.682		P30 iso animal 1	268.081
P30 Contrl animal 1	137.45		P30 iso animal 1	331.784
P30 Contrl animal 1	134.368		P30 iso animal 1	181.063
P30 Contrl animal 1	191.278		P30 iso animal 1	250.866
P30 Contrl animal 1	187.165		P30 iso animal 1	165.567
P30 Contrl animal 1	238.869		P30 iso animal 1	181.564
P30 Contrl animal 1	176.762		P30 iso animal 1	134.037
P30 Contrl animal 1	130.916		P30 iso animal 1	161.188
P30 Contrl animal 2	180.73		P30 iso animal 1	129.622
P30 Contrl animal 2	181.359		P30 iso animal 1	222.661
P30 Contrl animal 2	222.535		P30 iso animal 1	200.817
P30 Contrl animal 2	183.83		P30 iso animal 1	225.777
P30 Contrl animal 2	137.387		P30 iso animal 1	228.092
P30 Contrl animal 2	140.036		P30 iso animal 1	470.781
P30 Contrl animal 2	108.184		P30 iso animal 1	512.284
P30 Contrl animal 2	281.736		P30 iso animal 2	579.983
P30 Contrl animal 2	470.999		P30 iso animal 2	205.511
P30 Contrl animal 2	301.552		P30 iso animal 2	243.361
P30 Contrl animal 2	154.761		P30 iso animal 2	205.168
P30 Contrl animal 2	121.938		P30 iso animal 3	885.95
P30 Contrl animal 2	244.965		P30 iso animal 3	731.513
P30 Contrl animal 2	184.207		P30 iso animal 3	265.519
P30 Contrl animal 2	169.052		P30 iso animal 3	878.14
P30 Contrl animal 2	230.612		P30 iso animal 3	286.755
P30 Contrl animal 2	206.83		P30 iso animal 3	320.932
P30 Contrl animal 2	149.209		P30 iso animal 3	675.872
P30 Contrl animal 2	218.616		P30 iso animal 3	447.999
P30 Contrl animal 2	136.046		P30 iso animal 3	869.236
P30 Contrl animal 2	125.853		P30 iso animal 3	776.144
P30 Contrl animal 2	278.481		P30 iso animal 4	246.593
P30 Contrl animal 2	122.1		P30 iso animal 4	250.825
P30 Contrl animal 2	210.554		P30 iso animal 4	230.23
P30 Contrl animal 2	248.017		P30 iso animal 4	952.083
P30 Contrl animal 2	130.765		P30 iso animal 4	200.12
P30 Contrl animal 2	136.641		P30 iso animal 4	171.743
P30 Contrl animal 2	210.944		P30 iso animal 4	270.722
P30 Contrl animal 2	264.692		P30 iso animal 4	275.744
P30 Contrl animal 2	231.377		P30 iso animal 4	381.245
P30 Contrl animal 2	112.969		P30 iso animal 4	292.266
P30 Contrl animal 2	138.591		P30 iso animal 4	342.1
P30 Contrl animal 2	273.329		P30 iso animal 4	691.027
P30 Contrl animal 2	207.587		P30 iso animal 4	699.448
P30 Contrl animal 2	239.628		P30 iso animal 4	389.865
P30 Contrl animal 2	127.743		P30 iso animal 4	622.065
P30 Contrl animal 2	303.798		P30 iso animal 4	208.693
P30 Contrl animal 2	124.16		P30 iso animal 4	437.603
P30 Contrl animal 2	160.564		P30 iso animal 4	128.261
P30 Contrl animal 2	172.614		P30 iso animal 4	365.275
P30 Contrl animal 2	231.462		P30 iso animal 4	451.452
P30 Contrl animal 2	744.291		P30 iso animal 4	243.973
P30 Contrl animal 2	305.117		P30 iso animal 4	610.098
P30 Contrl animal 2	167.4		P30 iso animal 5	230.949
P30 Contrl animal 2	124.16		P30 iso animal 5	1100.23
P30 Contrl animal 2	193.428		P30 iso animal 5	651.494
P30 Contrl animal 2	230.168		P30 iso animal 5	445.073
P30 Contrl animal 3	424.873		P30 iso animal 5	511.219
P30 Contrl animal 3	233.724		P30 iso animal 5	414.508
P30 Contrl animal 3	270.045		P30 iso animal 5	237.83
P30 Contrl animal 3	111.328		P30 iso animal 5	154.547
P30 Contrl animal 3	142.899		P30 iso animal 5	293.109
P30 Contrl animal 3	141.619		P30 iso animal 5	246.127
P30 Contrl animal 3	138.063		P30 iso animal 5	308.766
P30 Contrl animal 3	165.912		P30 iso animal 5	325.553
P30 Contrl animal 3	291.733		P30 iso animal 5	680.093
P30 Contrl animal 3	172.018		P30 iso animal 5	451.146
P30 Contrl animal 3	280.746		P30 iso animal 5	350.546
P30 Contrl animal 3	182.3		P30 iso animal 5	681.073
P30 Contrl animal 3	138.654		P30 iso animal 5	690.055
P30 Contrl animal 3	153.625		P30 iso animal 5	743.813
P30 Contrl animal 3	238.313		P30 iso animal 5	249.065
P30 Contrl animal 3	190.536		P30 iso animal 5	860.911
P30 Contrl animal 3	186.143		P30 iso animal 5	657.248
P30 Contrl animal 3	649.994		P30 iso animal 5	612.87
P30 Contrl animal 3	292.394		P30 iso animal 6	730.533
			P30 iso animal 6	345.747
			P30 iso animal 6	484.448
			P30 iso animal 6	218.762
			P30 iso animal 6	201.446

## Sheet: Fig1F
distance from soma	7.5	17.5	27.5	37.5	47.5	57.5	67.5	77.5	87.5	97.5	107.5	117.5	127.5	137.5	147.5	157.5	167.5	177.5	187.5	197.5	207.5	217.5	227.5	237.5	247.5
P30 Contrl
P30 Contrl animal 1	1	1	1	2	3	3	3	2	2	1	1	1	2	2	2	1	0	0	0	0	0	0	0	0	0
P30 Contrl animal 1	1	1	1	1	1	2	2	1	1	2	2	1	2	2	3	1	1	1	0	0	0	0	0	0	0
P30 Contrl animal 1	1	1	1	2	2	2	1	1	0	0	0	0	0	0	0	0	0	0	0	0	0	0	0	0	0
P30 Contrl animal 1	1	1	1	1	3	2	3	2	2	1	2	1	1	3	2	2	1	1	0	0	0	0	0	0	0
P30 Contrl animal 1	1	1	1	1	1	1	2	2	3	2	1	1	1	2	2	2	1	1	1	1	0	0	0	0	0
P30 Contrl animal 1	1	1	2	2	2	3	3	3	3	2	1	0	0	0	0	0	0	0	0	0	0	0	0	0	0
P30 Contrl animal 1	1	1	1	1	1	3	2	3	2	2	1	1	2	2	1	2	1	1	1	0	0	0	0	0	0
P30 Contrl animal 1	1	1	1	1	1	2	2	2	0	0	0	0	0	0	0	0	0	0	0	0	0	0	0	0	0
P30 Contrl animal 2	1	1	1	1	1	2	2	1	1	2	1	1	2	2	3	1	1	1	1	0	0	0	0	0	0
P30 Contrl animal 2	1	3	2	2	2	4	1	1	1	1	1	2	4	2	2	2	0	0	0	0	0	0	0	0	0
P30 Contrl animal 2	1	2	3	2	3	2	3	1	0	0	0	0	0	0	0	0	0	0	0	0	0	0	0	0	0
P30 Contrl animal 2	1	1	1	3	3	2	3	1	1	1	1	2	1	1	1	0	0	0	0	0	0	0	0	0	0
P30 Contrl animal 2	1	2	3	2	2	2	0	0	0	0	0	0	0	0	0	0	0	0	0	0	0	0	0	0	0
P30 Contrl animal 2	1	1	3	3	1	1	1	1	1	1	2	2	2	3	2	1	1	0	0	0	0	0	0	0	0
P30 Contrl animal 2	1	2	2	1	1	1	1	1	0	0	0	0	0	0	0	0	0	0	0	0	0	0	0	0	0
P30 Contrl animal 2	1	3	4	4	4	2	1	2	1	1	0	0	0	0	0	0	0	0	0	0	0	0	0	0	0
P30 Contrl animal 2	1	2	1	4	4	3	6	4	3	4	1	1	0	0	0	0	0	0	0	0	0	0	0	0	0
P30 Contrl animal 2	1	1	3	6	4	3	4	1	2	1	1	2	1	1	0	0	0	0	0	0	0	0	0	0	0
P30 Contrl animal 2	1	3	3	4	1	1	1	1	1	1	3	3	3	2	1	1	0	0	0	0	0	0	0	0
P30 Contrl animal 2	1	1	3	2	2	1	1	1	1	1	1	3	2	3	2	1	1	0	0	0	0	0	0	0	0
P30 Contrl animal 2	1	1	3	1	3	3	5	3	2	2	1	1	2	2	1	1	2	1	1	1	0	0	0	0	0
P30 Contrl animal 2	2	2	3	3	2	1	2	1	0	0	0	0	0	0	0	0	0	0	0	0	0	0	0	0	0
P30 Contrl animal 2	1	1	1	2	2	1	3	3	0	0	0	0	0	0	0	0	0	0	0	0	0	0	0	0	0
P30 Contrl animal 2	1	1	1	2	4	5	3	2	0	0	0	0	0	0	0	0	0	0	0	0	0	0	0	0	0
P30 Contrl animal 2	1	1	1	3	4	4	3	2	1	0	0	0	0	0	0	0	0	0	0	0	0	0	0	0	0
P30 Contrl animal 2	1	1	1	1	2	2	2	1	2	2	1	1	2	2	1	2	1	1	1	0	0	0	0	0	0
P30 Contrl animal 2	1	1	1	2	2	6	6	2	1	1	1	2	3	2	2	2	1	0	0	0	0	0	0	0	0
P30 Contrl animal 2	1	1	1	1	1	2	3	3	2	3	2	2	1	1	1	1	2	1	0	0	0	0	0	0	0
P30 Contrl animal 2	1	1	1	1	1	1	2	1	2	2	1	2	2	2	1	2	1	1	1	0	0	0	0	0	0
P30 Contrl animal 2	1	1	1	1	4	4	3	3	1	1	2	1	2	3	2	2	1	1	0	0	0	0	0	0	0
P30 Contrl animal 2	1	1	1	1	2	3	3	1	1	1	1	2	3	2	2	2	1	0	0	0	0	0	0	0	0
P30 Contrl animal 2	1	1	3	2	3	3	2	1	1	1	1	2	3	2	2	2	1	0	0	0	0	0	0	0	0
P30 Contrl animal 2	1	1	1	2	5	5	5	3	0	0	0	0	0	0	0	0	0	0	0	0	0	0	0	0	0
P30 Contrl animal 2	1	1	2	2	2	2	2	1	0	0	0	0	0	0	0	0	0	0	0	0	0	0	0	0	0
P30 Contrl animal 2	1	1	1	2	3	4	2	1	1	1	2	2	2	2	3	1	1	1	0	0	0	0	0	0	0
P30 Contrl animal 2	1	2	1	5	3	3	2	1	1	1	0	0	0	0	0	0	0	0	0	0	0	0	0	0	0
P30 Contrl animal 2	1	1	1	2	5	4	2	2	0	0	0	0	0	0	0	0	0	0	0	0	0	0	0	0	0
P30 Contrl animal 2	1	2	1	2	3	4	2	2	1	0	0	0	0	0	0	0	0	0	0	0	0	0	0	0	0
P30 Contrl animal 2	1	2	2	3	1	1	0	0	0	0	0	0	0	0	0	0	0	0	0	0	0	0	0	0	0
P30 Contrl animal 2	1	2	2	1	3	3	0	0	0	0	0	0	0	0	0	0	0	0	0	0	0	0	0	0	0
P30 Contrl animal 2	2	2	3	6	5	3	0	0	0	0	0	0	0	0	0	0	0	0	0	0	0	0	0	0	0
P30 Contrl animal 2	1	1	1	2	3	4	3	1	1	2	1	1	2	2	3	1	1	1	1	0	0	0	0	0	0
P30 Contrl animal 2	1	1	4	3	4	4	2	1	1	1	2	2	2	3	2	1	1	0	0	0	0	0	0	0	0
P30 Contrl animal 2	1	1	1	2	2	2	1	1	1	1	2	2	2	2	3	1	1	1	0	0	0	0	0	0	0
P30 Contrl animal 2	2	1	2	2	4	3	2	2	2	2	2	1	2	2	1	1	2	1	1	1	0	0	0	0	0
P30 Contrl animal 2	1	1	1	2	1	1	1	1	1	2	3	2	2	2	2	2	1	1	0	0	0	0	0	0	0
P30 Contrl animal 2	1	1	1	1	1	2	2	6	4	3	2	1	1	1	1	1	2	2	1	0	0	0	0	0	0
P30 Contrl animal 2	1	1	1	2	1	1	3	4	4	3	3	1	1	1	1	1	2	2	0	0	0	0	0	0	0
P30 Contrl animal 2	2	3	2	2	3	4	2	2	1	0	0	0	0	0	0	0	0	0	0	0	0	0	0	0	0
P30 Contrl animal 2	2	1	3	4	5	5	7	4	3	5	4	3	4	3	4	2	1	1	1	1	2	2	1	1	0
P30 Contrl animal 2	1	1	3	3	3	5	5	1	1	2	1	2	2	2	1	1	1	1	1	0	0	0	0	0	0
P30 Contrl animal 2	1	1	2	3	3	2	3	3	3	4	2	1	1	1	2	2	2	1	1	0	0	0	0	0	0
P30 Contrl animal 2	1	1	1	1	1	2	2	1	1	1	2	1	2	3	2	2	1	1	0	0	0	0	0	0	0
P30 Contrl animal 2	1	1	2	2	3	4	3	3	1	1	2	1	2	3	2	2	1	1	0	0	0	0	0	0	0
P30 Contrl animal 2	1	1	2	2	2	3	2	3	2	3	3	3	3	1	1	2	2	2	1	1	0	0	0	0	0
P30 Contrl animal 3	1	1	2	4	3	3	4	2	2	1	1	1	1	2	2	1	1	1	1	1	0	0	0	0	0
P30 Contrl animal 3	1	1	1	1	2	3	4	4	3	2	1	1	1	2	2	2	1	1	1	0	0	0	0	0	0
P30 Contrl animal 3	1	1	2	4	5	6	4	1	0	0	0	0	0	0	0	0	0	0	0	0	0	0	0	0	0
P30 Contrl animal 3	1	1	1	1	1	2	1	2	2	2	1	2	2	1	1	2	1	1	1	0	0	0	0	0	0
P30 Contrl animal 3	1	1	1	1	2	2	2	2	1	0	0	0	0	0	0	0	0	0	0	0	0	0	0	0	0
P30 Contrl animal 3	1	2	2	3	2	1	1	1	0	0	0	0	0	0	0	0	0	0	0	0	0	0	0	0	0
P30 Contrl animal 3	1	1	1	3	3	1	1	0	0	0	0	0	0	0	0	0	0	0	0	0	0	0	0	0	0
P30 Contrl animal 3	1	1	2	4	4	2	0	0	0	0	0	0	0	0	0	0	0	0	0	0	0	0	0	0	0
P30 Contrl animal 3	1	1	1	1	1	3	5	5	3	2	2	1	2	2	1	1	2	1	1	1	0	0	0	0	0
P30 Contrl animal 3	1	1	1	1	1	1	2	2	1	2	1	1	2	2	3	1	1	1	1	0	0	0	0	0	0
P30 Contrl animal 3	1	1	1	2	1	4	4	3	2	1	1	1	2	2	1	2	1	1	1	0	0	0	0	0	0
P30 Contrl animal 3	1	1	1	1	1	1	2	3	2	2	1	2	2	1	1	2	1	1	1	0	0	0	0	0	0
P30 Contrl animal 3	1	1	1	1	1	1	2	2	2	2	1	2	2	2	1	2	1	1	0	0	0	0	0	0	0
P30 Contrl animal 3	1	1	1	1	1	2	3	3	2	2	1	1	2	2	2	2	1	1	1	0	0	0	0	0	0
P30 Contrl animal 3	1	1	1	2	3	3	4	5	1	0	0	0	0	0	0	0	0	0	0	0	0	0	0	0	0
P30 Contrl animal 3	1	1	1	1	2	3	5	1	1	2	1	1	2	2	3	1	1	1	0	0	0	0	0	0	0
P30 Contrl animal 3	1	1	1	1	2	3	3	1	1	2	1	1	2	2	3	1	1	1	0	0	0	0	0	0	0
P30 Contrl animal 3	1	2	2	4	5	8	8	9	5	2	2	1	0	0	0	0	0	0	0	0	0	0	0	0	0
P30 Contrl animal 3	1	1	3	6	3	5	5	2	0	0	0	0	0	0	0	0	0	0	0	0	0	0	0	0	0
P30 iso
P30 iso animal 1	1	1	1	1	1	3	3	2	4	2	1	1	1	1	0	0	0	0	0	0	0	0	0	0	0
P30 iso animal 1	1	2	2	2	2	3	3	3	3	3	3	2	1	1	1	1	0	0	0	0	0	0	0	0	0
P30 iso animal 1	1	1	1	1	2	1	3	3	2	2	1	1	0	0	0	0	0	0	0	0	0	0	0	0	0
P30 iso animal 1	3	3	3	2	2	2	3	2	1	1	1	1	0	0	0	0	0	0	0	0	0	0	0	0	0
P30 iso animal 1	1	2	2	2	2	3	3	2	2	1	1	0	0	0	0	0	0	0	0	0	0	0	0	0	0
P30 iso animal 1	1	1	1	1	1	1	2	3	3	2	1	0	0	0	0	0	0	0	0	0	0	0	0	0	0
P30 iso animal 1	1	2	1	2	2	2	1	1	1	1	1	1	0	0	0	0	0	0	0	0	0	0	0	0	0
P30 iso animal 1	2	1	3	1	1	2	3	2	1	1	1	0	0	0	0	0	0	0	0	0	0	0	0	0	0
P30 iso animal 1	1	1	2	1	1	3	1	1	1	1	1	1	0	0	0	0	0	0	0	0	0	0	0	0	0
P30 iso animal 1	1	1	1	1	3	1	1	1	1	1	1	2	2	2	1	1	2	1	0	0	0	0	0	0	0
P30 iso animal 1	1	1	1	1	1	3	3	3	3	1	0	0	0	0	0	0	0	0	0	0	0	0	0	0	0
P30 iso animal 1	1	2	2	3	1	3	2	1	1	2	1	1	1	0	0	0	0	0	0	0	0	0	0	0	0
P30 iso animal 1	1	1	1	3	3	3	5	2	1	2	1	1	0	0	0	0	0	0	0	0	0	0	0	0	0
P30 iso animal 1	1	2	5	4	5	5	6	3	3	3	3	2	2	1	2	1	1	0	0	0	0	0	0	0	0
P30 iso animal 1	1	3	4	4	5	3	3	2	4	2	3	4	5	3	5	4	1	1	0	0	0	0	0	0	0
P30 iso animal 2	1	2	4	3	3	3	3	3	3	2	3	2	3	3	5	2	2	1	1	1	1	1	0	0	0
P30 iso animal 2	1	1	1	1	3	1	1	1	2	1	1	2	1	1	1	1	0	0	0	0	0	0	0	0	0
P30 iso animal 2	1	1	1	1	1	3	2	4	4	2	1	1	2	2	2	1	1	1	1	1	0	0	0	0	0
P30 iso animal 2	1	1	1	1	2	3	2	2	3	3	1	1	1	2	2	1	1	1	1	1	0	0	0	0	0
P30 iso animal 3	2	3	5	7	6	6	6	7	7	6	8	7	4	3	0	0	0	0	0	0	0	0	0	0	0
P30 iso animal 3	1	1	3	2	2	4	7	5	3	4	2	2	2	2	4	2	2	5	2	2	1	1	1	1	1
P30 iso animal 3	1	1	1	2	5	5	4	1	1	2	1	1	2	2	3	1	1	1	0	0	0	0	0	0	0
P30 iso animal 3	1	1	2	6	4	3	2	3	5	3	3	6	4	5	3	4	4	2	2	1	2	1	1	1	1
P30 iso animal 3	1	1	2	2	1	2	3	2	3	1	4	2	1	2	2	2	2	2	2	1	1	2	1	0	0
P30 iso animal 3	1	1	1	2	2	3	2	3	4	3	4	2	3	1	2	2	2	1	1	1	1	1	1	0	0
P30 iso animal 3	1	1	1	2	2	2	3	3	4	4	4	3	4	4	4	5	4	4	3	4	1	2	1	1	1
P30 iso animal 3	1	2	1	2	4	4	6	7	4	1	2	2	2	2	1	1	1	2	1	1	1	1	0	0	0
P30 iso animal 3	1	1	3	6	5	6	6	5	7	6	5	4	5	5	3	1	1	1	1	2	1	1	0	0	0
P30 iso animal 3	1	1	1	3	2	5	6	3	5	5	4	2	3	3	2	3	1	1	1	3	1	1	2	1	1
P30 iso animal 4	1	4	3	3	3	3	2	2	3	3	3	1	1	1	1	0	0	0	0	0	0	0	0	0	0
P30 iso animal 4	2	3	3	4	4	2	2	1	1	1	0	0	0	0	0	0	0	0	0	0	0	0	0	0	0
P30 iso animal 4	1	1	2	2	3	4	6	3	1	1	1	0	0	0	0	0	0	0	0	0	0	0	0	0	0
P30 iso animal 4	1	3	3	4	6	6	4	6	4	4	4	3	2	5	5	4	4	5	3	2	1	1	1	1	1
P30 iso animal 4	1	2	2	3	1	3	3	2	2	1	1	1	0	0	0	0	0	0	0	0	0	0	0	0	0
P30 iso animal 4	2	2	3	2	3	4	3	2	1	1	0	0	0	0	0	0	0	0	0	0	0	0	0	0	0
P30 iso animal 4	2	3	3	3	1	3	3	2	2	2	3	3	1	1	1	1	0	0	0	0	0	0	0	0	0
P30 iso animal 4	1	2	3	3	2	3	3	3	3	3	3	1	2	2	2	1	0	0	0	0	0	0	0	0	0
P30 iso animal 4	1	2	2	3	2	3	4	2	3	2	3	2	1	1	1	1	1	0	0	0	0	0	0	0	0
P30 iso animal 4	1	2	3	3	4	2	3	3	2	3	1	1	1	1	0	0	0	0	0	0	0	0	0	0	0
P30 iso animal 4	1	1	1	1	2	2	2	3	3	3	3	2	1	1	1	1	1	1	0	0	0	0	0	0	0
P30 iso animal 4	1	2	2	2	5	5	3	5	5	5	4	5	2	3	2	4	1	1	2	1	2	1	1	1	1
P30 iso animal 4	2	2	2	2	2	3	3	4	4	4	4	4	4	3	3	4	4	3	3	2	3	1	0	0	0
P30 iso animal 4	2	3	3	3	3	2	3	5	1	1	1	2	1	2	1	1	1	1	2	3	1	1	0	0	0
P30 iso animal 4	1	1	1	2	3	3	2	3	2	2	2	3	5	4	4	3	4	3	3	2	2	2	1	1	1
P30 iso animal 4	1	1	1	2	2	1	2	2	1	2	3	1	1	0	0	0	0	0	0	0	0	0	0	0	0
P30 iso animal 4	1	2	2	2	1	4	4	2	6	3	3	2	1	2	1	1	1	0	0	0	0	0	0	0	0
P30 iso animal 4	1	2	2	2	1	1	2	3	2	1	1	0	0	0	0	0	0	0	0	0	0	0	0	0	0
P30 iso animal 4	1	2	2	2	1	1	3	3	5	3	2	2	1	1	1	0	0	0	0	0	0	0	0	0	0
P30 iso animal 4	1	2	4	5	3	4	2	3	2	3	4	2	2	3	1	1	1	0	0	0	0	0	0	0	0
P30 iso animal 4	1	2	2	2	3	2	1	1	2	1	2	2	2	2	2	2	2	1	1	0	0	0	0	0	0
P30 iso animal 4	2	2	3	3	3	3	4	4	2	3	3	3	3	3	3	2	2	2	2	2	2	1	1	1	1
P30 iso animal 5	2	2	1	1	1	1	1	1	2	1	2	2	1	1	1	0	0	0	0	0	0	0	0	0	0
P30 iso animal 5	1	4	3	4	3	6	6	5	4	4	5	6	4	5	6	6	4	2	2	2	1	1	1	1	1
P30 iso animal 5	2	2	2	3	4	4	5	4	4	5	5	4	4	4	4	2	1	0	0	0	0	0	0	0	0
P30 iso animal 5	1	3	3	2	3	3	2	2	2	3	5	5	4	2	3	3	2	2	2	1	1	0	0	0	0
P30 iso animal 5	1	3	4	3	2	3	4	3	2	2	1	2	2	2	3	2	3	1	1	2	1	1	0	0	0
P30 iso animal 5	1	3	4	4	5	4	4	3	4	4	2	3	2	2	1	2	0	0	0	0	0	0	0	0	0
P30 iso animal 5	1	1	1	1	2	2	2	2	2	2	1	2	1	1	1	1	1	1	1	0	0	0	0	0	0
P30 iso animal 5	1	2	2	2	2	2	1	1	0	0	0	0	0	0	0	0	0	0	0	0	0	0	0	0	0
P30 iso animal 5	1	1	1	1	2	3	3	4	3	3	1	0	0	0	0	0	0	0	0	0	0	0	0	0	0
P30 iso animal 5	1	2	3	2	3	3	2	2	4	2	1	1	1	1	0	0	0	0	0	0	0	0	0	0	0
P30 iso animal 5	1	1	1	1	2	2	2	2	2	2	2	3	2	3	2	2	2	1	1	1	1	1	0	0	0
P30 iso animal 5	1	2	2	2	3	4	2	4	3	3	3	3	2	1	1	1	0	0	0	0	0	0	0	0	0
P30 iso animal 5	1	2	3	4	3	3	5	6	5	4	3	3	3	3	4	3	1	1	4	2	1	1	1	0	0
P30 iso animal 5	1	2	1	1	2	2	2	2	3	2	2	1	2	3	2	2	2	1	1	1	1	0	0	0	0
P30 iso animal 5	1	2	2	2	1	2	4	4	4	5	2	2	1	1	1	1	0	0	0	0	0	0	0	0	0
P30 iso animal 5	1	1	1	1	1	3	3	3	4	3	2	4	3	3	2	2	2	1	1	1	1	1	1	1	0
P30 iso animal 5	1	1	1	2	2	2	2	1	3	3	4	5	2	2	1	2	2	2	3	3	1	1	1	1	1
P30 iso animal 5	3	2	2	1	2	3	3	2	3	3	3	3	4	4	1	3	3	3	2	2	1	1	1	1	0
P30 iso animal 5	1	3	3	3	2	2	3	3	3	3	2	1	1	1	1	0	0	0	0	0	0	0	0	0	0
P30 iso animal 5	2	2	1	2	2	3	4	2	4	3	2	5	4	5	4	6	3	5	4	2	1	1	1	1	1
P30 iso animal 5	1	1	2	2	3	4	4	5	8	6	4	4	3	1	2	2	1	2	1	1	1	0	0	0	0
P30 iso animal 5	1	1	3	2	2	3	4	6	7	5	5	6	3	2	2	1	2	1	1	1	1	0	0	0	0
P30 iso animal 6	2	3	1	3	3	3	3	3	1	2	2	3	2	2	1	3	1	2	2	2	1	1	2	1	1
P30 iso animal 6	2	1	1	1	2	2	3	1	1	2	1	2	2	2	2	2	1	1	1	2	2	2	2	2	1
P30 iso animal 6	2	2	1	2	1	3	2	4	3	5	4	4	3	3	2	2	2	2	2	2	2	2	2	2	1
P30 iso animal 6	1	2	4	3	3	3	4	4	3	1	2	0	0	0	0	0	0	0	0	0	0	0	0	0	0
P30 iso animal 6	1	2	3	3	2	3	3	1	1	2	1	1	1	0	0	0	0	0	0	0	0	0	0	0	0

## Sheet: FIg2B
Control			ISO
Old(%)	Novel(%)		Old(%)	Novel(%)
0.444444	0.555556		0.9	0.1
0.363636	0.636364		0.461538	0.538462
0.645161	0.354839		0.586207	0.413793
0.25	0.75		0.533333	0.466667
0.333333	0.666667		0.468085	0.531915
0.4	0.6		0.447761	0.552239
0.304348	0.695652		0.482759	0.517241
0.5	0.5		0.25	0.75
0.378378	0.621622		0.528302	0.471698
0.604167	0.395833		0.814815	0.185185
0.25	0.75		0.282051	0.717949
0.333333	0.666667

## Sheet: FIG2C
Control			ISO
Old(%)	Novel(%)		Old(%)	Novel(%)
0.447917	0.552083		0.477707	0.522293
0.482558	0.517442		0.430657	0.569343
0.491018	0.508982		0.441026	0.558974
0.286408	0.713592		0.463687	0.536313
0.447059	0.552941		0.612903	0.387097
0.55102	0.44898		0.411765	0.588235
0.362903	0.637097		0.493827	0.506173
0.21118	0.78882		0.412903	0.587097
0.350318	0.649682		0.393035	0.606965
			0.5	0.5

## Sheet: Fig2D
P60 Contrl	Toal dendritic spine density	mushroom spine density		P60 iso	Toal dendritic spine density	mushroom spine density
P60 Contrl animal 1	1.4206	0.309949		P60 iso animal 1	1.26521	0.295215
P60 Contrl animal 1	1.55978	0.550509		P60 iso animal 1	1.38134	0.450437
P60 Contrl animal 1	1.37726	0.270051		P60 iso animal 1	1.16814	0.0953584
P60 Contrl animal 1	1.32489	0.381748		P60 iso animal 1	1.4461	0.385626
P60 Contrl animal 1	1.1838	0.169115		P60 iso animal 1	1.29155	0.18127
P60 Contrl animal 1	1.23635	0.289359		P60 iso animal 1	1.17558	0.177447
P60 Contrl animal 1	1.28295	0.176092		P60 iso animal 1	0.580513	0.0893096
P60 Contrl animal 1	1.22472	0.0816482		P60 iso animal 1	1.57542	0.22506
P60 Contrl animal 1	1.05747	0.158621		P60 iso animal 1	1.11599	0.094978
P60 Contrl animal 1	1.26209	0.277661		P60 iso animal 1	0.571429	0.10582
P60 Contrl animal 1	1.45084	0.491412		P60 iso animal 1	1.0685	0.118723
P60 Contrl animal 1	1.26081	0.154385		P60 iso animal 1	1.14286	0.31746
P60 Contrl animal 1	0.851344	0.193487		P60 iso animal 1	1.65724	0.762857
P60 Contrl animal 1	1.01818	0.212121		P60 iso animal 1	1.78087	0.283908
P60 Contrl animal 1	1.80691	0.361382		P60 iso animal 1	1.42552	0.107994
P60 Contrl animal 1	1.28312	0.449092		P60 iso animal 1	1.19925	0.130827
P60 Contrl animal 1	0.965586	0.34662		P60 iso animal 1	1.16569	0.238436
P60 Contrl animal 1	1.4707	0.294139		P60 iso animal 1	1.56942	0.0859956
P60 Contrl animal 1	1.693	0.3386		P60 iso animal 1	1.82357	0.197737
P60 Contrl animal 1	1.20579	0.261254		P60 iso animal 1	0.824956	0.122216
P60 Contrl animal 1	1.43685	0.471465		P60 iso animal 1	1.05629	0.250174
P60 Contrl animal 1	1.74584	0.459432		P60 iso animal 1	0.773141	0.1353
P60 Contrl animal 1	1.30236	0.512404		P60 iso animal 1	1.02336	0.136447
P60 Contrl animal 1	1.38097	0.334105		P60 iso animal 1	1.20927	0.279063
P60 Contrl animal 1	1.27019	0.204137		P60 iso animal 1	0.661327	0.0979744
P60 Contrl animal 1	1.28632	0.177423		P60 iso animal 1	0.729254	0.128692
P60 Contrl animal 1	1.2251	0.133163		P60 iso animal 1	1.14229	0.129316
P60 Contrl animal 1	1.27979	0.220653		P60 iso animal 1	1.30669	0.538048
P60 Contrl animal 1	0.855528	0.157597		P60 iso animal 1	1.26525	0.126525
P60 Contrl animal 1	1.21036	0.198059		P60 iso animal 1	1.44865	0.203319
P60 Contrl animal 1	1.06206	0.184706		P60 iso animal 1	1.2647	0.155314
P60 Contrl animal 1	1.46343	0.174737		P60 iso animal 1	1.36097	0.154655
P60 Contrl animal 1	1.86596	0.310994		P60 iso animal 1	1.08639	0.113166
P60 Contrl animal 1	2.0727	0.289732		P60 iso animal 1	0.996239	0.049812
P60 Contrl animal 1	1.52384	0.380961		P60 iso animal 1	0.973559	0.0442527
P60 Contrl animal 1	1.6222	0.153452		P60 iso animal 1	1.26103	0.130452
P60 Contrl animal 2	1.22777	0.53518		P60 iso animal 1	1.06726	0.0485119
P60 Contrl animal 2	0.7242	0		P60 iso animal 1	1.39318	0.136586
P60 Contrl animal 2	0.737595	0.134108		P60 iso animal 1	1.37381	0.0225215
P60 Contrl animal 2	0.932593	0.0867528		P60 iso animal 1	1.24954	0.0430877
P60 Contrl animal 2	0.910024	0.23334		P60 iso animal 1	1.24178	0.0486973
P60 Contrl animal 2	0.932484	0.199818		P60 iso animal 1	1.413	0.126537
P60 Contrl animal 2	0.780766	0.229637		P60 iso animal 1	1.58505	0.350185
P60 Contrl animal 2	1.96182	0.526341		P60 iso animal 2	0.71014	0.0682827
P60 Contrl animal 2	0.624972	0.133923		P60 iso animal 2	1.83121	0.361721
P60 Contrl animal 2	0.715787	0.207809		P60 iso animal 2	1.31733	0.204918
P60 Contrl animal 2	0.938857	0.293393		P60 iso animal 2	1.34896	0.196213
P60 Contrl animal 2	1.09711	0.223486		P60 iso animal 2	0.984769	0.0656513
P60 Contrl animal 2	1.46146	0.333316		P60 iso animal 2	0.745238	0.0876751
				P60 iso animal 2	0.8726	0.08726
				P60 iso animal 2	0.826663	0.120975
				P60 iso animal 2	1.00217	0.0699187
				P60 iso animal 2	0.381662	0.0898029
				P60 iso animal 2	0.521322	0.156397
				P60 iso animal 2	0.394962	0.0877693
				P60 iso animal 2	0.888812	0.0433567
				P60 iso animal 2	0.670751	0.0447167
				P60 iso animal 2	0.730293	0.068465
				P60 iso animal 2	0.58202	0.134312
				P60 iso animal 2	0.362664	0.135999

## Sheet: Fig3A
P30 Contrl			P30 iso Vehicle			P30 iso rapamycin
P30 Contrl animal 1	0.0775786		P30 iso Vehicle animal 1	0		P30 iso rapamycin animal 1	0
P30 Contrl animal 1	0.205247		P30 iso Vehicle animal 1	0		P30 iso rapamycin animal 1	0
P30 Contrl animal 1	0.172232		P30 iso Vehicle animal 1	0		P30 iso rapamycin animal 1	0
P30 Contrl animal 1	0.073305		P30 iso Vehicle animal 1	0.032406		P30 iso rapamycin animal 1	0
P30 Contrl animal 1	0.141378		P30 iso Vehicle animal 1	0		P30 iso rapamycin animal 1	0
P30 Contrl animal 1	0.0553366		P30 iso Vehicle animal 1	0		P30 iso rapamycin animal 1	0
P30 Contrl animal 1	0.244728		P30 iso Vehicle animal 1	0		P30 iso rapamycin animal 1	0
P30 Contrl animal 1	0.0776175		P30 iso Vehicle animal 1	0		P30 iso rapamycin animal 1	0.106111
P30 Contrl animal 1	0.0987373		P30 iso Vehicle animal 1	0.0425392		P30 iso rapamycin animal 1	0
P30 Contrl animal 1	0.0696048		P30 iso Vehicle animal 1	0		P30 iso rapamycin animal 1	0
P30 Contrl animal 1	0.12678		P30 iso vehicle animal 2	0.287235		P30 iso rapamycin animal 1	0
P30 Contrl animal 1	0.105736		P30 iso vehicle animal 2	0.272667		P30 iso rapamycin animal 1	0
P30 Contrl animal 1	0.0307566		P30 iso vehicle animal 2	0.172887		P30 iso rapamycin animal 1	0
P30 Contrl animal 1	0.0913975		P30 iso vehicle animal 2	0		P30 iso rapamycin animal 1	0
P30 Contrl animal 1	0.221437		P30 iso vehicle animal 2	0.127844		P30 iso rapamycin animal 1	0
P30 Contrl animal 1	0.0363553		P30 iso vehicle animal 2	0.177241		P30 iso rapamycin animal 1	0
P30 Contrl animal 1	0.0604174		P30 iso vehicle animal 2	0		P30 iso rapamycin animal 1	0
P30 Contrl animal 1	0.121834		P30 iso vehicle animal 2	0.0143727		P30 iso rapamycin animal 1	0
P30 Contrl animal 1	0.134791		P30 iso vehicle animal 2	0		P30 iso rapamycin animal 1	0
P30 Contrl animal 1	0.07693		P30 iso vehicle animal 2	0		P30 iso rapamycin animal 1	0
P30 Contrl animal 2	0		P30 iso vehicle animal 2	0		P30 iso rapamycin animal 2	0
P30 Contrl animal 2	0.189932		P30 iso vehicle animal 2	0		P30 iso rapamycin animal 2	0.226779
P30 Contrl animal 2	0.159913		P30 iso vehicle animal 2	0.0363716		P30 iso rapamycin animal 2	0.116652
P30 Contrl animal 2	0.0696831		P30 iso vehicle animal 2	0		P30 iso rapamycin animal 2	0.17669
P30 Contrl animal 2	0.429911		P30 iso vehicle animal 2	0		P30 iso rapamycin animal 2	0.0490698
P30 Contrl animal 2	0.191238		P30 iso vehicle animal 2	0		P30 iso rapamycin animal 2	0.0929224
P30 Contrl animal 2	0.223552		P30 iso vehicle animal 2	0		P30 iso rapamycin animal 2	0.159352
P30 Contrl animal 2	0.0475732		P30 iso vehicle animal 2	0		P30 iso rapamycin animal 2	0
P30 Contrl animal 2	0.367555		P30 iso vehicle animal 2	0		P30 iso rapamycin animal 2	0.136068
P30 Contrl animal 2	0.135876		P30 iso vehicle animal 2	0		P30 iso rapamycin animal 2	0.389205
P30 Contrl animal 2	0.104612		P30 iso vehicle animal 3	0.0977926		P30 iso rapamycin animal 2	0.416178
P30 Contrl animal 2	0.176304		P30 iso vehicle animal 3	0		P30 iso rapamycin animal 2	0.172013
P30 Contrl animal 2	0.0947855		P30 iso vehicle animal 3	0.026849		P30 iso rapamycin animal 2	0
P30 Contrl animal 2	0.0648367		P30 iso vehicle animal 3	0		P30 iso rapamycin animal 2	0
P30 Contrl animal 2	0.0897604		P30 iso vehicle animal 3	0.0718271		P30 iso rapamycin animal 2	0
P30 Contrl animal 2	0.401814		P30 iso vehicle animal 3	0.132873		P30 iso rapamycin animal 2	0
			P30 iso vehicle animal 3	0.0689095		P30 iso rapamycin animal 2	0
			P30 iso vehicle animal 3	0		P30 iso rapamycin animal 2	0
			P30 iso vehicle animal 3	0.061495		P30 iso rapamycin animal 2	0.0344122
			P30 iso vehicle animal 3	0.0306964		P30 iso rapamycin animal 2	0
			P30 iso vehicle animal 3	0		P30 iso rapamycin animal 2	0
			P30 iso vehicle animal 3	0
			P30 iso vehicle animal 3	0
			P30 iso vehicle animal 3	0
			P30 iso vehicle animal 3	0

## Sheet: Fig3C
P30 Contrl			P30 Iso vehicle			P30 Iso rapamyin
P30 Contrl animal 1	169.682		P30 Iso vehicle animal 1	296.407		P30 Iso rapamyin	471.018
P30 Contrl animal 1	137.45		P30 Iso vehicle animal 1	681.068		P30 Iso rapamyin aniaml 1	203.025
P30 Contrl animal 1	134.368		P30 Iso vehicle animal 1	214.022		P30 Iso rapamyin aniaml 1	475.418
P30 Contrl animal 1	191.278		P30 Iso vehicle animal 1	249.238		P30 Iso rapamyin aniaml 1	232.252
P30 Contrl animal 1	187.165		P30 Iso vehicle animal 1	336.745		P30 Iso rapamyin aniaml 1	424.327
P30 Contrl animal 1	238.869		P30 Iso vehicle animal 1	170.24		P30 Iso rapamyin aniaml 1	126.565
P30 Contrl animal 1	176.762		P30 Iso vehicle animal 1	148.61		P30 Iso rapamyin aniaml 1	280.282
P30 Contrl animal 1	130.916		P30 Iso vehicle animal 1	350.974		P30 Iso rapamyin aniaml 1	240.136
P30 Contrl animal 2	180.73		P30 Iso vehicle animal 1	467.692		P30 Iso rapamyin aniaml 1	299.9
P30 Contrl animal 2	181.359		P30 Iso vehicle animal 1	467.614		P30 Iso rapamyin aniaml 1	148.369
P30 Contrl animal 2	222.535		P30 Iso vehicle animal 1	930.582		P30 Iso rapamyin aniaml 1	216.413
P30 Contrl animal 2	183.83		P30 Iso vehicle animal 1	335.696		P30 Iso rapamyin aniaml 1	209.529
P30 Contrl animal 2	137.387		P30 Iso vehicle animal 1	353.458		P30 Iso rapamyin aniaml 1	138.552
P30 Contrl animal 2	140.036		P30 Iso vehicle animal 1	547.37		P30 Iso rapamyin aniaml 1	469.215
P30 Contrl animal 2	108.184		P30 Iso vehicle animal 1	438.427		P30 Iso rapamyin aniaml 1	415.418
P30 Contrl animal 2	281.736		P30 Iso vehicle animal 1	223.06		P30 Iso rapamyin aniaml 1	184.776
P30 Contrl animal 2	470.999		P30 Iso vehicle animal 1	402.076		P30 Iso rapamyin aniaml 1	170.924
P30 Contrl animal 2	301.552		P30 Iso vehicle animal 1	351.252		P30 Iso rapamyin aniaml 1	188.848
P30 Contrl animal 2	154.761		P30 Iso vehicle animal 1	493.077		P30 Iso rapamyin aniaml 1	194.09
P30 Contrl animal 2	121.938		P30 Iso vehicle animal 1	722.747		P30 Iso rapamyin aniaml 1	286.347
P30 Contrl animal 2	244.965		P30 Iso vehicle animal 1	666.282		P30 Iso rapamyin aniaml 1	353.84
P30 Contrl animal 2	184.207		P30 Iso vehicle animal 1	369.056		P30 Iso rapamyin aniaml 1	176.328
P30 Contrl animal 2	169.052		P30 Iso vehicle animal 1	110.043		P30 Iso rapamyin aniaml 2	191.54
P30 Contrl animal 2	230.612		P30 Iso vehicle animal 1	379.116		P30 Iso rapamyin aniaml 2	318.891
P30 Contrl animal 2	206.83		P30 Iso vehicle animal 1	963.174		P30 Iso rapamyin aniaml 2	208.75
P30 Contrl animal 2	149.209		P30 Iso vehicle animal 1	371.711		P30 Iso rapamyin aniaml 3	234.723
P30 Contrl animal 2	218.616		P30 Iso vehicle animal 2	467.176
P30 Contrl animal 2	136.046		P30 Iso vehicle animal 3	319.024
P30 Contrl animal 2	125.853		P30 Iso vehicle animal 3	321.74
P30 Contrl animal 2	278.481		P30 Iso vehicle animal 3	216.06
P30 Contrl animal 2	122.1		P30 Iso vehicle animal 3	237.577
P30 Contrl animal 2	210.554		P30 Iso vehicle animal 3	177.094
P30 Contrl animal 2	248.017		P30 Iso vehicle animal 3	404.698
P30 Contrl animal 2	130.765		P30 Iso vehicle animal 3	348.09
P30 Contrl animal 2	136.641		P30 Iso vehicle animal 3	155.197
P30 Contrl animal 2	210.944		P30 Iso vehicle animal 3	165.097
P30 Contrl animal 2	264.692		P30 Iso vehicle animal 3	520.222
P30 Contrl animal 2	231.377		P30 Iso vehicle animal 3	263.273
P30 Contrl animal 2	112.969		P30 Iso vehicle animal 3	339.712
P30 Contrl animal 2	138.591		P30 Iso vehicle animal 3	337.775
P30 Contrl animal 2	273.329		P30 Iso vehicle animal 3	252.213
P30 Contrl animal 2	207.587		P30 Iso vehicle animal 3	628.311
P30 Contrl animal 2	239.628		P30 Iso vehicle animal 3	464.106
P30 Contrl animal 2	127.743		P30 Iso vehicle animal 3	398.219
P30 Contrl animal 2	303.798		P30 Iso vehicle animal 3	180.235
P30 Contrl animal 2	124.16		P30 Iso vehicle animal 3	153.912
P30 Contrl animal 2	160.564		P30 Iso vehicle animal 3	202.135
P30 Contrl animal 2	172.614		P30 Iso vehicle animal 3	269.692
P30 Contrl animal 2	231.462		P30 Iso vehicle animal 3	290.118
P30 Contrl animal 2	744.291		P30 Iso vehicle animal 3	355.786
P30 Contrl animal 2	305.117		P30 Iso vehicle animal 3	367.661
P30 Contrl animal 2	167.4		P30 Iso vehicle animal 3	245.009
P30 Contrl animal 2	124.16		P30 Iso vehicle animal 3	152.346
P30 Contrl animal 2	193.428		P30 Iso vehicle animal 3	388.212
P30 Contrl animal 2	230.168		P30 Iso vehicle animal 3	239.296
P30 Contrl animal 3	424.873		P30 Iso vehicle animal 3	384.393
P30 Contrl animal 3	233.724		P30 Iso vehicle animal 3	474.434
P30 Contrl animal 3	270.045		P30 Iso vehicle animal 3	170.12
P30 Contrl animal 3	111.328		P30 Iso vehicle animal 3	289.514
P30 Contrl animal 3	142.899		P30 Iso vehicle animal 4	235.196
P30 Contrl animal 3	141.619		P30 Iso vehicle animal 4	696.035
P30 Contrl animal 3	138.063		P30 Iso vehicle animal 4	160.745
P30 Contrl animal 3	165.912		P30 Iso vehicle animal 4	370.712
P30 Contrl animal 3	291.733		P30 Iso vehicle animal 4	503.334
P30 Contrl animal 3	172.018		P30 Iso vehicle animal 4	156.28
P30 Contrl animal 3	280.746		P30 Iso vehicle animal 4	517.452
P30 Contrl animal 3	182.3		P30 Iso vehicle animal 4	623.211
P30 Contrl animal 3	138.654		P30 Iso vehicle animal 4	331.328
P30 Contrl animal 3	153.625		P30 Iso vehicle animal 4	341.987
P30 Contrl animal 3	238.313		P30 Iso vehicle animal 4	389.46
P30 Contrl animal 3	190.536		P30 Iso vehicle animal 4	610.104
P30 Contrl animal 3	186.143		P30 Iso vehicle animal 4	468.683
P30 Contrl animal 3	649.994		P30 Iso vehicle animal 4	168.115
P30 Contrl animal 3	292.394		P30 Iso vehicle animal 4	202.203
			P30 Iso vehicle animal 4	298.808
			P30 Iso vehicle animal 4	165.168
			P30 Iso vehicle animal 4	276.382
			P30 Iso vehicle animal 4	476.554
			P30 Iso vehicle animal 4	383.395
			P30 Iso vehicle animal 4	230.374
			P30 Iso vehicle animal 4	576.02
			P30 Iso vehicle animal 4	526.68
			P30 Iso vehicle animal 4	167.05
			P30 Iso vehicle animal 4	656.154
			P30 Iso vehicle animal 4	271.946
			P30 Iso vehicle animal 4	215.587
			P30 Iso vehicle animal 4	195.276
			P30 Iso vehicle animal 4	539.734
			P30 Iso vehicle animal 4	229.567
			P30 Iso vehicle animal 4	586.293

## Sheet: Fig3D
distance from soma	7.5	17.5	27.5	37.5	47.5	57.5	67.5	77.5	87.5	97.5	107.5	117.5	127.5	137.5	147.5	157.5	167.5	177.5	187.5	197.5	207.5	217.5	227.5	237.5	247.5
P30 Contrl
P30 Contrl animal 1	1	1	1	2	3	3	3	2	2	1	1	1	2	2	2	1	0	0	0	0	0	0	0	0	0
P30 Contrl animal 1	1	1	1	1	1	2	2	1	1	2	2	1	2	2	3	1	1	1	0	0	0	0	0	0	0
P30 Contrl animal 1	1	1	1	2	2	2	1	1	0	0	0	0	0	0	0	0	0	0	0	0	0	0	0	0	0
P30 Contrl animal 1	1	1	1	1	3	2	3	2	2	1	2	1	1	3	2	2	1	1	0	0	0	0	0	0	0
P30 Contrl animal 1	1	1	1	1	1	1	2	2	3	2	1	1	1	2	2	2	1	1	1	1	0	0	0	0	0
P30 Contrl animal 1	1	1	2	2	2	3	3	3	3	2	1	0	0	0	0	0	0	0	0	0	0	0	0	0	0
P30 Contrl animal 1	1	1	1	1	1	3	2	3	2	2	1	1	2	2	1	2	1	1	1	0	0	0	0	0	0
P30 Contrl animal 1	1	1	1	1	1	2	2	2	0	0	0	0	0	0	0	0	0	0	0	0	0	0	0	0	0
P30 Contrl animal 2	1	1	1	1	1	2	2	1	1	2	1	1	2	2	3	1	1	1	1	0	0	0	0	0	0
P30 Contrl animal 2	1	3	2	2	2	4	1	1	1	1	1	2	4	2	2	2	0	0	0	0	0	0	0	0	0
P30 Contrl animal 2	1	2	3	2	3	2	3	1	0	0	0	0	0	0	0	0	0	0	0	0	0	0	0	0	0
P30 Contrl animal 2	1	1	1	3	3	2	3	1	1	1	1	2	1	1	1	0	0	0	0	0	0	0	0	0	0
P30 Contrl animal 2	1	2	3	2	2	2	0	0	0	0	0	0	0	0	0	0	0	0	0	0	0	0	0	0	0
P30 Contrl animal 2	1	1	3	3	1	1	1	1	1	1	2	2	2	3	2	1	1	0	0	0	0	0	0	0	0
P30 Contrl animal 2	1	2	2	1	1	1	1	1	0	0	0	0	0	0	0	0	0	0	0	0	0	0	0	0	0
P30 Contrl animal 2	1	3	4	4	4	2	1	2	1	1	0	0	0	0	0	0	0	0	0	0	0	0	0	0	0
P30 Contrl animal 2	1	2	1	4	4	3	6	4	3	4	1	1	0	0	0	0	0	0	0	0	0	0	0	0	0
P30 Contrl animal 2	1	1	3	6	4	3	4	1	2	1	1	2	1	1	0	0	0	0	0	0	0	0	0	0	0
P30 Contrl animal 2	1	3	3	4	1	1	1	1	1	1	3	3	3	2	1	1	0	0	0	0	0	0	0	0
P30 Contrl animal 2	1	1	3	2	2	1	1	1	1	1	1	3	2	3	2	1	1	0	0	0	0	0	0	0	0
P30 Contrl animal 2	1	1	3	1	3	3	5	3	2	2	1	1	2	2	1	1	2	1	1	1	0	0	0	0	0
P30 Contrl animal 2	2	2	3	3	2	1	2	1	0	0	0	0	0	0	0	0	0	0	0	0	0	0	0	0	0
P30 Contrl animal 2	1	1	1	2	2	1	3	3	0	0	0	0	0	0	0	0	0	0	0	0	0	0	0	0	0
P30 Contrl animal 2	1	1	1	2	4	5	3	2	0	0	0	0	0	0	0	0	0	0	0	0	0	0	0	0	0
P30 Contrl animal 2	1	1	1	3	4	4	3	2	1	0	0	0	0	0	0	0	0	0	0	0	0	0	0	0	0
P30 Contrl animal 2	1	1	1	1	2	2	2	1	2	2	1	1	2	2	1	2	1	1	1	0	0	0	0	0	0
P30 Contrl animal 2	1	1	1	2	2	6	6	2	1	1	1	2	3	2	2	2	1	0	0	0	0	0	0	0	0
P30 Contrl animal 2	1	1	1	1	1	2	3	3	2	3	2	2	1	1	1	1	2	1	0	0	0	0	0	0	0
P30 Contrl animal 2	1	1	1	1	1	1	2	1	2	2	1	2	2	2	1	2	1	1	1	0	0	0	0	0	0
P30 Contrl animal 2	1	1	1	1	4	4	3	3	1	1	2	1	2	3	2	2	1	1	0	0	0	0	0	0	0
P30 Contrl animal 2	1	1	1	1	2	3	3	1	1	1	1	2	3	2	2	2	1	0	0	0	0	0	0	0	0
P30 Contrl animal 2	1	1	3	2	3	3	2	1	1	1	1	2	3	2	2	2	1	0	0	0	0	0	0	0	0
P30 Contrl animal 2	1	1	1	2	5	5	5	3	0	0	0	0	0	0	0	0	0	0	0	0	0	0	0	0	0
P30 Contrl animal 2	1	1	2	2	2	2	2	1	0	0	0	0	0	0	0	0	0	0	0	0	0	0	0	0	0
P30 Contrl animal 2	1	1	1	2	3	4	2	1	1	1	2	2	2	2	3	1	1	1	0	0	0	0	0	0	0
P30 Contrl animal 2	1	2	1	5	3	3	2	1	1	1	0	0	0	0	0	0	0	0	0	0	0	0	0	0	0
P30 Contrl animal 2	1	1	1	2	5	4	2	2	0	0	0	0	0	0	0	0	0	0	0	0	0	0	0	0	0
P30 Contrl animal 2	1	2	1	2	3	4	2	2	1	0	0	0	0	0	0	0	0	0	0	0	0	0	0	0	0
P30 Contrl animal 2	1	2	2	3	1	1	0	0	0	0	0	0	0	0	0	0	0	0	0	0	0	0	0	0	0
P30 Contrl animal 2	1	2	2	1	3	3	0	0	0	0	0	0	0	0	0	0	0	0	0	0	0	0	0	0	0
P30 Contrl animal 2	2	2	3	6	5	3	0	0	0	0	0	0	0	0	0	0	0	0	0	0	0	0	0	0	0
P30 Contrl animal 2	1	1	1	2	3	4	3	1	1	2	1	1	2	2	3	1	1	1	1	0	0	0	0	0	0
P30 Contrl animal 2	1	1	4	3	4	4	2	1	1	1	2	2	2	3	2	1	1	0	0	0	0	0	0	0	0
P30 Contrl animal 2	1	1	1	2	2	2	1	1	1	1	2	2	2	2	3	1	1	1	0	0	0	0	0	0	0
P30 Contrl animal 2	2	1	2	2	4	3	2	2	2	2	2	1	2	2	1	1	2	1	1	1	0	0	0	0	0
P30 Contrl animal 2	1	1	1	2	1	1	1	1	1	2	3	2	2	2	2	2	1	1	0	0	0	0	0	0	0
P30 Contrl animal 2	1	1	1	1	1	2	2	6	4	3	2	1	1	1	1	1	2	2	1	0	0	0	0	0	0
P30 Contrl animal 2	1	1	1	2	1	1	3	4	4	3	3	1	1	1	1	1	2	2	0	0	0	0	0	0	0
P30 Contrl animal 2	2	3	2	2	3	4	2	2	1	0	0	0	0	0	0	0	0	0	0	0	0	0	0	0	0
P30 Contrl animal 2	2	1	3	4	5	5	7	4	3	5	4	3	4	3	4	2	1	1	1	1	2	2	1	1	0
P30 Contrl animal 2	1	1	3	3	3	5	5	1	1	2	1	2	2	2	1	1	1	1	1	0	0	0	0	0	0
P30 Contrl animal 2	1	1	2	3	3	2	3	3	3	4	2	1	1	1	2	2	2	1	1	0	0	0	0	0	0
P30 Contrl animal 2	1	1	1	1	1	2	2	1	1	1	2	1	2	3	2	2	1	1	0	0	0	0	0	0	0
P30 Contrl animal 2	1	1	2	2	3	4	3	3	1	1	2	1	2	3	2	2	1	1	0	0	0	0	0	0	0
P30 Contrl animal 2	1	1	2	2	2	3	2	3	2	3	3	3	3	1	1	2	2	2	1	1	0	0	0	0	0
P30 Contrl animal 3	1	1	2	4	3	3	4	2	2	1	1	1	1	2	2	1	1	1	1	1	0	0	0	0	0
P30 Contrl animal 3	1	1	1	1	2	3	4	4	3	2	1	1	1	2	2	2	1	1	1	0	0	0	0	0	0
P30 Contrl animal 3	1	1	2	4	5	6	4	1	0	0	0	0	0	0	0	0	0	0	0	0	0	0	0	0	0
P30 Contrl animal 3	1	1	1	1	1	2	1	2	2	2	1	2	2	1	1	2	1	1	1	0	0	0	0	0	0
P30 Contrl animal 3	1	1	1	1	2	2	2	2	1	0	0	0	0	0	0	0	0	0	0	0	0	0	0	0	0
P30 Contrl animal 3	1	2	2	3	2	1	1	1	0	0	0	0	0	0	0	0	0	0	0	0	0	0	0	0	0
P30 Contrl animal 3	1	1	1	3	3	1	1	0	0	0	0	0	0	0	0	0	0	0	0	0	0	0	0	0	0
P30 Contrl animal 3	1	1	2	4	4	2	0	0	0	0	0	0	0	0	0	0	0	0	0	0	0	0	0	0	0
P30 Contrl animal 3	1	1	1	1	1	3	5	5	3	2	2	1	2	2	1	1	2	1	1	1	0	0	0	0	0
P30 Contrl animal 3	1	1	1	1	1	1	2	2	1	2	1	1	2	2	3	1	1	1	1	0	0	0	0	0	0
P30 Contrl animal 3	1	1	1	2	1	4	4	3	2	1	1	1	2	2	1	2	1	1	1	0	0	0	0	0	0
P30 Contrl animal 3	1	1	1	1	1	1	2	3	2	2	1	2	2	1	1	2	1	1	1	0	0	0	0	0	0
P30 Contrl animal 3	1	1	1	1	1	1	2	2	2	2	1	2	2	2	1	2	1	1	0	0	0	0	0	0	0
P30 Contrl animal 3	1	1	1	1	1	2	3	3	2	2	1	1	2	2	2	2	1	1	1	0	0	0	0	0	0
P30 Contrl animal 3	1	1	1	2	3	3	4	5	1	0	0	0	0	0	0	0	0	0	0	0	0	0	0	0	0
P30 Contrl animal 3	1	1	1	1	2	3	5	1	1	2	1	1	2	2	3	1	1	1	0	0	0	0	0	0	0
P30 Contrl animal 3	1	1	1	1	2	3	3	1	1	2	1	1	2	2	3	1	1	1	0	0	0	0	0	0	0
P30 Contrl animal 3	1	2	2	4	5	8	8	9	5	2	2	1	0	0	0	0	0	0	0	0	0	0	0	0	0
P30 Contrl animal 3	1	1	3	6	3	5	5	2	0	0	0	0	0	0	0	0	0	0	0	0	0	0	0	0	0
P30 Iso vehicle
P30 Iso vehicle animal 1	1	1	1	5	6	3	3	3	2	2	2	1	2	1	2	1	1	2	1	0	0	0	0	0	0
P30 Iso vehicle animal 1	1	1	1	1	2	2	2	5	4	4	4	6	4	5	4	3	3	3	1	1	1	1	1	1	0
P30 Iso vehicle animal 1	1	1	2	2	3	5	3	0	0	0	0	0	0	0	0	0	0	0	0	0	0	0	0	0	0
P30 Iso vehicle animal 1	1	1	2	3	4	3	2	3	1	1	1	0	0	0	0	0	0	0	0	0	0	0	0	0	0
P30 Iso vehicle animal 1	1	1	1	1	1	2	3	4	3	5	4	2	1	1	0	0	0	0	0	0	0	0	0	0	0
P30 Iso vehicle animal 1	1	1	1	3	1	2	3	2	4	3	2	1	1	2	1	0	0	0	0	0	0	0	0	0	0
P30 Iso vehicle animal 1	1	1	2	3	3	2	2	3	3	1	2	2	1	1	1	0	0	0	0	0	0	0	0	0	0
P30 Iso vehicle animal 1	1	1	1	1	1	2	4	4	3	5	4	2	0	0	0	0	0	0	0	0	0	0	0	0	0
P30 Iso vehicle animal 1	1	1	1	3	3	3	3	2	3	4	4	2	2	2	1	1	1	1	1	1	0	0	0	0	0
P30 Iso vehicle animal 1	1	1	1	2	3	4	4	3	4	4	3	3	3	3	0	0	0	0	0	0	0	0	0	0	0
P30 Iso vehicle animal 1	1	2	3	4	4	6	6	6	9	8	6	6	5	4	3	3	2	1	0	0	0	0	0	0	0
P30 Iso vehicle animal 1	1	1	1	2	2	2	2	3	3	3	4	2	2	1	1	0	0	0	0	0	0	0	0	0	0
P30 Iso vehicle animal 1	1	1	1	2	4	3	3	2	2	2	2	2	2	2	2	0	0	0	0	0	0	0	0	0	0
P30 Iso vehicle animal 1	1	1	1	1	2	2	3	4	5	5	5	4	4	4	3	1	0	0	0	0	0	0	0	0	0
P30 Iso vehicle animal 1	1	1	2	2	3	3	5	6	5	5	2	1	0	0	0	0	0	0	0	0	0	0	0	0	0
P30 Iso vehicle animal 1	1	1	1	2	2	4	3	2	1	1	0	0	0	0	0	0	0	0	0	0	0	0	0	0	0
P30 Iso vehicle animal 1	1	1	3	4	1	3	2	3	3	2	1	1	1	1	1	1	0	0	0	0	0	0	0	0	0
P30 Iso vehicle animal 1	1	2	2	3	5	5	3	3	1	1	1	1	1	0	0	0	0	0	0	0	0	0	0	0	0
P30 Iso vehicle animal 1	1	1	1	2	4	5	6	6	5	6	5	3	2	0	0	0	0	0	0	0	0	0	0	0	0
P30 Iso vehicle animal 1	1	2	3	6	6	6	7	6	6	5	5	3	2	1	1	0	0	0	0	0	0	0	0	0	0
P30 Iso vehicle animal 1	1	1	2	5	4	4	4	4	5	3	3	3	2	1	2	2	2	1	1	1	0	0	0	0	0
P30 Iso vehicle animal 1	1	2	3	5	4	3	4	2	2	2	1	1	1	2	1	1	1	0	0	0	0	0	0	0	0
P30 Iso vehicle animal 1	1	1	1	4	2	2	3	2	2	1	1	1	1	0	0	0	0	0	0	0	0	0	0	0	0
P30 Iso vehicle animal 1	1	1	2	2	3	3	4	4	5	4	3	0	0	0	0	0	0	0	0	0	0	0	0	0	0
P30 Iso vehicle animal 1	1	1	3	5	4	6	7	6	7	8	10	7	7	4	2	2	2	1	2	1	0	0	0	0	0
P30 Iso vehicle animal 1	1	1	1	2	2	3	4	5	6	5	3	1	1	0	0	0	0	0	0	0	0	0	0	0	0
P30 Iso vehicle animal 2	1	1	1	2	2	3	4	2	1	2	2	2	3	3	3	2	2	1	1	1	0	0	0	0	0
P30 Iso vehicle animal 3	1	1	3	4	4	4	3	2	1	1	1	1	2	1	1	1	0	0	0	0	0	0	0	0	0
P30 Iso vehicle animal 3	1	1	1	3	2	5	4	4	2	1	2	1	1	1	2	0	0	0	0	0	0	0	0	0	0
P30 Iso vehicle animal 3	1	1	1	2	2	2	3	3	3	1	1	0	0	0	0	0	0	0	0	0	0	0	0	0	0
P30 Iso vehicle animal 3	1	1	2	2	4	4	4	3	2	0	0	0	0	0	0	0	0	0	0	0	0	0	0	0	0
P30 Iso vehicle animal 3	1	2	1	2	2	3	3	3	1	1	1	1	0	0	0	0	0	0	0	0	0	0	0	0	0
P30 Iso vehicle animal 3	1	1	4	4	5	6	4	5	3	2	2	2	1	0	0	0	0	0	0	0	0	0	0	0	0
P30 Iso vehicle animal 3	1	2	2	3	3	5	5	7	1	1	2	1	0	0	0	0	0	0	0	0	0	0	0	0	0
P30 Iso vehicle animal 3	1	1	1	2	2	2	2	1	1	0	0	0	0	0	0	0	0	0	0	0	0	0	0	0	0
P30 Iso vehicle animal 3	1	1	3	3	4	2	0	0	0	0	0	0	0	0	0	0	0	0	0	0	0	0	0	0	0
P30 Iso vehicle animal 3	1	3	2	3	5	7	5	6	4	3	4	3	2	2	1	1	1	1	0	0	0	0	0	0	0
P30 Iso vehicle animal 3	1	1	2	5	5	5	4	4	3	1	1	2	0	0	0	0	0	0	0	0	0	0	0	0	0
P30 Iso vehicle animal 3	1	1	2	4	5	4	2	4	4	5	5	1	1	1	1	0	0	0	0	0	0	0	0	0	0
P30 Iso vehicle animal 3	1	1	3	3	4	4	4	2	5	3	4	2	1	1	1	1	0	0	0	0	0	0	0	0	0
P30 Iso vehicle animal 3	1	1	1	4	3	5	4	3	2	2	2	1	1	1	0	0	0	0	0	0	0	0	0	0	0
P30 Iso vehicle animal 3	1	1	1	2	4	5	4	5	6	6	3	4	3	3	3	1	0	0	0	0	0	0	0	0	0
P30 Iso vehicle animal 3	1	1	2	3	6	5	7	6	4	2	3	1	1	2	1	1	1	0	0	0	0	0	0	0	0
P30 Iso vehicle animal 3	1	2	4	4	4	7	4	3	2	1	0	0	0	0	0	0	0	0	0	0	0	0	0	0	0
P30 Iso vehicle animal 3	1	2	3	4	3	4	2	1	1	2	1	1	0	0	0	0	0	0	0	0	0	0	0	0	0
P30 Iso vehicle animal 3	1	1	4	2	4	3	3	2	1	1	1	0	0	0	0	0	0	0	0	0	0	0	0	0	0
P30 Iso vehicle animal 3	1	1	2	3	3	2	1	2	2	1	0	0	0	0	0	0	0	0	0	0	0	0	0	0	0
P30 Iso vehicle animal 3	1	1	2	2	4	4	3	1	1	1	1	0	0	0	0	0	0	0	0	0	0	0	0	0	0
P30 Iso vehicle animal 3	1	1	3	4	2	4	2	3	1	2	2	2	2	1	2	2	1	1	2	2	1	1	0	0	0
P30 Iso vehicle animal 3	1	2	4	2	4	3	3	3	3	3	3	2	1	1	1	1	0	0	0	0	0	0	0	0	0
P30 Iso vehicle animal 3	1	2	4	4	4	3	4	5	4	3	3	2	1	1	1	1	0	0	0	0	0	0	0	0	0
P30 Iso vehicle animal 3	1	1	4	3	4	3	4	1	2	1	1	1	1	1	0	0	0	0	0	0	0	0	0	0	0
P30 Iso vehicle animal 3	1	1	2	2	2	2	2	1	0	0	0	0	0	0	0	0	0	0	0	0	0	0	0	0	0
P30 Iso vehicle animal 3	2	2	2	3	4	4	4	3	3	2	1	1	1	1	0	0	0	0	0	0	0	0	0	0	0
P30 Iso vehicle animal 3	1	1	2	2	2	2	2	2	2	2	1	0	0	0	0	0	0	0	0	0	0	0	0	0	0
P30 Iso vehicle animal 3	2	3	5	7	7	3	3	2	1	0	0	0	0	0	0	0	0	0	0	0	0	0	0	0	0
P30 Iso vehicle animal 3	1	2	3	3	2	4	5	4	4	2	2	2	1	1	2	1	1	1	1	1	0	0	0	0	0
P30 Iso vehicle animal 3	2	2	2	2	2	2	2	1	0	0	0	0	0	0	0	0	0	0	0	0	0	0	0	0	0
P30 Iso vehicle animal 3	1	1	3	1	1	3	1	2	2	3	3	2	1	1	1	1	1	1	0	0	0	0	0	0	0
P30 Iso vehicle animal 4	1	1	5	4	5	3	0	0	0	0	0	0	0	0	0	0	0	0	0	0	0	0	0	0	0
P30 Iso vehicle animal 4	1	1	1	3	2	3	5	5	3	3	3	3	4	2	4	2	3	1	1	1	1	1	1	1	1
P30 Iso vehicle animal 4	2	1	4	2	2	2	2	2	1	1	0	0	0	0	0	0	0	0	0	0	0	0	0	0	0
P30 Iso vehicle animal 4	1	1	2	2	3	4	4	3	4	2	3	1	3	2	2	3	1	1	2	1	0	0	0	0	0
P30 Iso vehicle animal 4	2	2	3	3	3	2	6	4	4	4	5	2	3	1	2	1	1	1	0	0	0	0	0	0	0
P30 Iso vehicle animal 4	2	2	4	2	2	2	2	1	1	1	1	0	0	0	0	0	0	0	0	0	0	0	0	0	0
P30 Iso vehicle animal 4	1	2	2	4	3	5	3	3	2	3	2	2	2	1	3	2	1	1	2	2	0	0	0	0	0
P30 Iso vehicle animal 4	3	5	5	4	4	3	5	4	4	5	3	3	2	1	1	1	0	0	0	0	0	0	0	0	0
P30 Iso vehicle animal 4	1	2	2	2	1	2	2	2	1	2	2	3	3	3	3	2	4	4	3	1	1	0	0	0	0
P30 Iso vehicle animal 4	1	2	2	4	5	4	5	5	3	0	0	0	0	0	0	0	0	0	0	0	0	0	0	0	0
P30 Iso vehicle animal 4	1	2	3	5	4	7	5	2	2	1	1	1	1	1	0	0	0	0	0	0	0	0	0	0	0
P30 Iso vehicle animal 4	1	3	3	3	4	3	5	6	4	3	3	5	4	4	3	1	1	1	2	2	1	0	0	0	0
P30 Iso vehicle animal 4	2	2	2	4	4	3	4	5	5	5	5	2	1	0	0	0	0	0	0	0	0	0	0	0	0
P30 Iso vehicle animal 4	1	1	1	1	2	4	3	0	0	0	0	0	0	0	0	0	0	0	0	0	0	0	0	0	0
P30 Iso vehicle animal 4	1	1	1	3	3	2	1	2	1	3	1	1	1	0	0	0	0	0	0	0	0	0	0	0	0
P30 Iso vehicle animal 4	1	1	4	3	4	5	3	2	1	1	1	1	1	0	0	0	0	0	0	0	0	0	0	0	0
P30 Iso vehicle animal 4	1	1	2	1	2	3	3	1	1	2	1	1	1	0	0	0	0	0	0	0	0	0	0	0	0
P30 Iso vehicle animal 4	1	1	1	1	1	2	3	3	3	4	2	2	1	2	1	1	1	1	0	0	0	0	0	0	0
P30 Iso vehicle animal 4	2	3	1	4	4	3	4	3	3	4	3	2	2	2	2	1	1	1	1	0	0	0	0	0	0
P30 Iso vehicle animal 4	1	1	3	2	2	8	2	3	1	1	1	1	0	0	0	0	0	0	0	0	0	0	0	0	0
P30 Iso vehicle animal 4	2	1	4	5	2	3	2	2	2	2	1	1	0	0	0	0	0	0	0	0	0	0	0	0	0
P30 Iso vehicle animal 4	1	2	3	4	3	5	5	4	5	4	2	3	3	1	2	1	2	1	1	0	0	0	0	0	0
P30 Iso vehicle animal 4	1	1	1	4	2	2	4	3	3	3	5	2	2	2	1	1	1	1	1	1	0	0	0	0	0
P30 Iso vehicle animal 4	1	1	1	1	2	3	4	2	0	0	0	0	0	0	0	0	0	0	0	0	0	0	0	0	0
P30 Iso vehicle animal 4	1	1	2	3	4	4	3	6	5	4	5	6	5	4	2	1	1	1	1	1	0	0	0	0	0
P30 Iso vehicle animal 4	1	1	1	3	3	2	3	3	2	2	1	0	0	0	0	0	0	0	0	0	0	0	0	0	0
P30 Iso vehicle animal 4	1	2	1	3	1	2	2	2	1	2	1	1	1	1	1	1	0	0	0	0	0	0	0	0	0
P30 Iso vehicle animal 4	1	1	2	2	2	3	3	3	3	3	2	1	1	1	1	0	0	0	0	0	0	0	0	0	0
P30 Iso vehicle animal 4	1	1	4	3	5	4	5	4	5	4	3	2	2	1	1	1	2	1	1	1	0	0	0	0	0
P30 Iso vehicle animal 4	1	1	3	5	3	3	2	2	1	1	2	1	0	0	0	0	0	0	0	0	0	0	0	0	0
P30 Iso vehicle animal 4	1	2	3	3	4	4	5	3	4	3	3	2	4	1	2	2	2	1	1	1	0	0	0	0	0
P30 Iso rapamyin
P30 Iso rapamyin	1	1	1	2	2	1	4	4	5	4	3	4	3	2	1	1	1	1	0	0	0	0	0	0	0
P30 Iso rapamyin aniaml 1	1	2	2	2	3	3	4	4	3	2	1	1	0	0	0	0	0	0	0	0	0	0	0	0	0
P30 Iso rapamyin aniaml 1	1	2	2	2	2	3	5	5	7	5	5	5	3	2	2	1	1	0	0	0	0	0	0	0	0
P30 Iso rapamyin aniaml 1	1	2	2	2	3	3	3	3	3	3	3	2	1	1	1	0	0	0	0	0	0	0	0	0	0
P30 Iso rapamyin aniaml 1	2	3	3	4	6	4	3	2	1	1	2	1	1	1	1	0	0	0	0	0	0	0	0	0	0
P30 Iso rapamyin aniaml 1	1	3	3	2	2	1	1	0	0	0	0	0	0	0	0	0	0	0	0	0	0	0	0	0	0
P30 Iso rapamyin aniaml 1	1	1	2	2	2	3	3	3	3	2	2	1	1	1	1	0	0	0	0	0	0	0	0	0	0
P30 Iso rapamyin aniaml 1	1	2	1	2	1	3	2	2	3	2	2	2	2	2	1	1	1	0	0	0	0	0	0	0	0
P30 Iso rapamyin aniaml 1	1	2	2	2	3	3	4	3	2	3	3	2	2	1	1	0	0	0	0	0	0	0	0	0	0
P30 Iso rapamyin aniaml 1	1	2	2	2	3	3	3	3	3	1	1	0	0	0	0	0	0	0	0	0	0	0	0	0	0
P30 Iso rapamyin aniaml 1	1	1	2	2	2	3	2	1	2	2	2	2	2	1	1	0	0	0	0	0	0	0	0	0	0
P30 Iso rapamyin aniaml 1	1	2	2	3	3	3	3	1	1	1	1	0	0	0	0	0	0	0	0	0	0	0	0	0	0
P30 Iso rapamyin aniaml 1	1	3	3	1	2	2	1	1	1	2	1	1	1	0	0	0	0	0	0	0	0	0	0	0	0
P30 Iso rapamyin aniaml 1	1	3	2	3	2	2	4	2	3	3	2	1	1	2	1	1	1	0	0	0	0	0	0	0	0
P30 Iso rapamyin aniaml 1	1	3	3	4	3	2	4	8	5	3	2	2	1	1	1	1	0	0	0	0	0	0	0	0	0
P30 Iso rapamyin aniaml 1	1	2	3	3	2	3	3	2	2	1	0	0	0	0	0	0	0	0	0	0	0	0	0	0	0
P30 Iso rapamyin aniaml 1	1	3	3	2	2	2	2	2	2	3	1	1	1	0	0	0	0	0	0	0	0	0	0	0	0
P30 Iso rapamyin aniaml 1	1	2	4	3	3	3	3	3	3	1	2	0	0	0	0	0	0	0	0	0	0	0	0	0	0
P30 Iso rapamyin aniaml 1	1	3	2	2	3	4	2	3	3	2	1	1	0	0	0	0	0	0	0	0	0	0	0	0	0
P30 Iso rapamyin aniaml 1	1	1	3	4	4	4	4	4	4	2	1	1	0	0	0	0	0	0	0	0	0	0	0	0	0
P30 Iso rapamyin aniaml 1	1	1	1	2	1	1	2	4	4	3	3	4	1	1	1	1	0	0	0	0	0	0	0	0	0
P30 Iso rapamyin aniaml 1	1	1	2	2	2	2	2	2	1	0	0	0	0	0	0	0	0	0	0	0	0	0	0	0	0
P30 Iso rapamyin aniaml 2	1	2	2	3	2	2	2	2	2	1	2	2	2	1	1	1	0	0	0	0	0	0	0	0	0
P30 Iso rapamyin aniaml 2	1	1	2	2	3	3	4	3	3	3	3	2	3	2	1	1	1	0	0	0	0	0	0	0	0
P30 Iso rapamyin aniaml 2	1	2	2	2	3	2	2	3	1	1	1	1	1	0	0	0	0	0	0	0	0	0	0	0	0
P30 Iso rapamyin aniaml 3	1	3	3	3	2	3	3	3	1	2	2	1	0	0	0	0	0	0	0	0	0	0	0	0	0

## Sheet: Fig3E
Control			ISO vehicle			ISO rapamycin
Old(%)	Novel(%)		Old(%)	Novel(%)		Old(%)	Novel(%)
0.363636	0.636364		0.566667	0.433333		0.75	0.25
0.473684	0.526316		0.692308	0.307692		0.464286	0.535714
0.324324	0.675676		0.384615	0.615385		0.3	0.7
0.344828	0.655172		0.4375	0.5625		0.44	0.56
0.16	0.84		0.25	0.75		0.269231	0.730769
0.461538	0.538462		0.5	0.5		0.346154	0.653846
0.125	0.875		0.526316	0.473684		0.285714	0.714286
0.212121	0.787879		0.521739	0.478261		0.432432	0.567568
			0.428571	0.571429		0.3	0.7
			0.62963	0.37037		0.352941	0.647059

## Sheet: Fig3F
Control			ISO vehicle			ISO rapamycin
Old(%)	Novel(%)		Old(%)	Novel(%)		Old(%)	Novel(%)
0.422857	0.577143		0.34	0.66		0.260465	0.739535
0.505882	0.494118		0.376712	0.623288		0.333333	0.666667
0.352941	0.647059		0.492063	0.507937		0.413953	0.586047
0.475138	0.524862		0.424051	0.575949		0.457447	0.542553
0.426036	0.573964		0.546392	0.453608		0.373684	0.626316
0.179167	0.820833		0.308219	0.691781		0.493392	0.506608
0.104545	0.895455		0.523404	0.476596		0.450382	0.549618
0.572289	0.427711		0.679144	0.320856		0.510309	0.489691
			0.447368	0.552632		0.616438	0.383562
			0.651429	0.348571		0.478571	0.521429

[truncated: 27 more sheets: Fig3G, FigS1C, FigS1D, FigS1E, FigS1F, FigS1G, FigS2A, FigS2B, FigS2C, FigS2D, FigS2E, FigS2F, FigS2G, FigS2H, FigS4, FigS5A, FigS5B, FigS5C, FigS5D, FigS5E …]
